# Supplementary material for: Clinical Outcomes of Upfront Primary Tumor Resection in Synchronous Unresectable Metastatic Colorectal Cancer
Source: Cancers (Basel). 2023 Oct 19;15(20):5057. doi: 10.3390/cancers15205057 (PMC10605032; doi:10.3390/cancers15205057)
Supplement: Supplementary file 1 [file cancers-15-05057-s001.zip]

Archive with 1 entries (1 files):
- cancers-2588021-supplementary.pdf
